# Supplementary material for: Troponin T Mutation as a Cause of Left Ventricular Systolic Dysfunction in a Young Patient with Previous Surgical Correction of Aortic Coarctation
Source: Biomolecules. 2021 May 6;11(5):696. doi: 10.3390/biom11050696 (PMC8148585; doi:10.3390/biom11050696)
Supplement: Supplementary file 1 [file biomolecules-11-00696-s001.zip]

Archive with 1 entries (1 files):
- biomolecules-1207069-supplementary.pdf
